# Supplementary material for: The Activation of the Fibrodysplasia Ossificans Progressiva-Inducing ALK2-R206H Mutant Depends on the Distinct Homo-Oligomerization Patterns of ACVR2B and ACVR2A
Source: Cells. 2024 Jan 25;13(3):221. doi: 10.3390/cells13030221 (PMC10854824; doi:10.3390/cells13030221)
Supplement: Supplementary file 1 [file cells-13-00221-s001.zip]

Archive with 1 entries (1 files):
- cells-2807760-supplementary.pdf
